# Supplementary material for: Avian Influenza Virus Status and Maternal Antibodies in Nestling White Ibis (Eudocimus albus)
Source: Microorganisms. 2021 Nov 30;9(12):2468. doi: 10.3390/microorganisms9122468 (PMC8707160; doi:10.3390/microorganisms9122468)
Supplement: Supplementary file 1 [file microorganisms-09-02468-s001.zip]

Archive with 1 entries (1 files):
- microorganisms-1424987-supplementary.pdf
